# Supplementary material for: Significantly altered peripheral blood cell DNA methylation profile as a result of immediate effect of metformin use in healthy individuals
Source: Clin Epigenetics. 2018 Dec 13;10:156. doi: 10.1186/s13148-018-0593-x (PMC6293577; doi:10.1186/s13148-018-0593-x)
Supplement: Supplementary file 1 — Full results representing all CpGs within the analyzed contrasts with significantly changed methylation levels, identified after correction for multiple testing using the Benjamini-Hochberg method. (XLSX 21 kb) [file 13148_2018_593_MOESM1_ESM.xlsx]

## Sheet: M10h_vs_M0
ID	logFC	AveExpr	t	P-Value	adj.P-Value	Closest_TSS_gene_name
cg03515060	0.537775	4.68021	7.39052	1.19506e-08	0.0025156	POFUT2
cg13316587	-0.470046	-4.84034	-7.61219	6.24735e-09	0.0025156	EPHB1
cg18394557	0.405895	4.39573	7.1971	2.11311e-08	0.00296539	CAMKK1
cg17829673	-0.484765	-4.89556	-6.93144	4.64886e-08	0.00489292	CDCA7L
cg03252770	-0.35252	-1.60078	-6.22001	3.94247e-07	0.0237111	KIAA0922
cg04609262	0.405247	-6.4829	6.23267	3.79429e-07	0.0237111	EXPH5
cg24752836	0.826041	3.35935	6.25518	3.54456e-07	0.0237111	JA660620
cg02285784	-0.530019	-5.22457	-6.08109	6.0048e-07	0.0264489	CDH24
cg05847778	0.460585	-7.11576	6.06619	6.2824e-07	0.0264489	BBS5
cg16605633	0.619199	2.08796	6.09189	5.81137e-07	0.0264489	MIR4715
cg19006127	0.582536	-5.92898	6.01362	7.3683e-07	0.0282005	ADRA2C
cg00008033	0.502949	-5.24807	5.90632	1.02052e-06	0.0336886	ZNF613
cg02655397	0.496324	1.5684	5.79434	1.43403e-06	0.0336886	LOC100130348
cg04146405	0.38081	4.50314	5.79289	1.44037e-06	0.0336886	RPS21
cg11288297	0.340369	4.9456	5.87336	1.12795e-06	0.0336886	ST5
cg16013966	0.427677	-4.53268	5.80655	1.38183e-06	0.0336886	EML3
cg16915506	0.626187	4.26179	5.81267	1.35633e-06	0.0336886	ANK3
cg27196940	0.44835	-6.35175	5.88104	1.10196e-06	0.0336886	GAR1
cg00082897	0.288612	4.34885	5.62095	2.42929e-06	0.033986	TYMP
cg02737830	0.526564	-7.90019	5.5665	2.86666e-06	0.033986	BC042855
cg04922203	0.522016	3.86602	5.69819	1.92082e-06	0.033986	SEMA6A
cg04931063	-0.395748	-4.63752	-5.57136	2.82456e-06	0.033986	BACE2
cg06619766	-0.506763	-4.77233	-5.63056	2.35929e-06	0.033986	CCDC140
cg06717615	0.399596	4.46819	5.5788	2.76138e-06	0.033986	FRY
cg08391020	0.35038	1.98858	5.65998	2.15744e-06	0.033986	GCNT4
cg09866598	-0.403179	2.43794	-5.57272	2.81297e-06	0.033986	GLIS2
cg11385013	-0.428907	-3.41833	-5.57609	2.78428e-06	0.033986	TMEM161A
cg12740863	-0.359053	5.15651	-5.54421	3.06762e-06	0.033986	MUC4
cg15448445	0.538479	-5.3747	5.64512	2.25715e-06	0.033986	CMKLR1
cg15571154	0.390112	3.85493	5.54676	3.04393e-06	0.033986	FAM187B
cg16300317	0.449755	-6.61458	5.56757	2.8573e-06	0.033986	SLC16A10
cg16507262	0.561877	3.50438	5.55446	2.9735e-06	0.033986	AOX1
cg19379482	0.290902	3.03962	5.61258	2.49186e-06	0.033986	CTTN
cg20345915	-0.384928	1.67997	-5.65305	2.20338e-06	0.033986	RGS10
cg21170682	-0.405989	-0.0238061	-5.62621	2.39074e-06	0.033986	MIR100HG
cg22681114	0.338484	2.63873	5.66294	2.13809e-06	0.033986	CCHCR1
cg22708897	0.409324	2.49705	5.63578	2.32214e-06	0.033986	C15orf54
cg26064470	0.505274	1.74045	5.61972	2.4384e-06	0.033986	MTMR12
cg05638165	0.35805	4.85005	5.52471	3.25501e-06	0.0351374	KIAA1614
cg05785724	-0.335963	2.80575	-5.47775	3.75436e-06	0.0377191	LAYN
cg10803321	0.380094	4.61718	5.477	3.76296e-06	0.0377191	ELAVL4
cg21697512	-0.462882	0.463496	-5.48769	3.64268e-06	0.0377191	CD34
cg00837434	0.740754	-6.96807	5.42699	4.38062e-06	0.0401582	MTMR10
cg01589094	0.42861	2.16608	5.43961	4.21578e-06	0.0401582	BANP
cg12162450	-0.385566	-3.4957	-5.42452	4.41368e-06	0.0401582	SIX3
cg17768026	0.441458	4.60847	5.43044	4.33494e-06	0.0401582	PEX7
cg24903633	0.449551	2.4148	5.41937	4.48322e-06	0.0401582	MAP3K1
cg05661869	0.502447	2.59034	5.3948	4.83083e-06	0.0423704	DL489896
cg02139853	0.260297	4.05243	5.36812	5.23857e-06	0.0424122	AK000798
cg10645426	-0.339456	3.69359	-5.37385	5.14826e-06	0.0424122	HSPA4
cg11841704	0.349601	4.22633	5.37095	5.19378e-06	0.0424122	LOC100507351
cg19090784	0.341904	4.19536	5.37339	5.15551e-06	0.0424122	AK125849
cg12786015	0.338812	5.27233	5.34384	5.63954e-06	0.0426907	MIR1257
cg13366470	0.437675	4.92277	5.35304	5.48416e-06	0.0426907	TMC3
cg18824330	0.36303	3.96827	5.33624	5.77128e-06	0.0426907	UPF1
cg20981856	0.475736	1.63391	5.33001	5.88138e-06	0.0426907	TBC1D5
cg22254103	0.412454	2.78484	5.3535	5.47658e-06	0.0426907	BC038783
cg26084005	-0.338311	-6.8686	-5.33141	5.85656e-06	0.0426907	KIF1A
cg16212145	0.395573	3.39026	5.31437	6.16749e-06	0.0440087	GZMB
cg05397937	-0.339076	-5.84767	-5.29066	6.62778e-06	0.0445471	MPG
cg07412232	0.315388	5.2068	5.29743	6.49301e-06	0.0445471	LOC100507362
cg08657377	0.551458	-3.54203	5.28357	6.772e-06	0.0445471	JHDM1D
cg13557582	0.300724	5.8993	5.28612	6.71987e-06	0.0445471	PIWIL1
cg20496270	-0.448372	-6.08056	-5.28905	6.66031e-06	0.0445471	GTF2H5
cg03868400	-0.409192	-5.93377	-5.25178	7.45794e-06	0.0483045	CANX
cg18366209	-0.587254	-4.28832	-5.24229	7.67566e-06	0.0489614	CLVS2
cg07493596	0.439339	-6.96449	5.22047	8.20093e-06	0.0495172	GINS2
cg08595804	-0.340242	-4.32589	-5.21077	8.44598e-06	0.0495172	SOX1
cg09714778	-0.424974	-4.38851	-5.21636	8.30387e-06	0.0495172	CNTN3
cg10120856	-0.4724	3.20085	-5.20989	8.46849e-06	0.0495172	GLRB
cg27272293	0.341635	3.3798	5.213	8.38891e-06	0.0495172	NAP1L1
cg27584467	-0.342776	-1.95576	-5.22922	7.98616e-06	0.0495172	LHX5

## Sheet: M7d_vs_M0
ID	logFC	AveExpr	t	P-Value	adj.P-Value	Closest_TSS_gene_name
cg03515060	0.478726	4.68021	6.95588	4.32248e-08	0.0181976	POFUT2
cg21912645	0.481083	3.15342	6.66421	1.03361e-07	0.0217574	ARHGEF4
cg18824330	0.41941	3.96827	6.51812	1.60323e-07	0.0224986	UPF1
cg00801636	-0.341288	-3.08463	-6.21688	3.97994e-07	0.025012	C14orf80
cg01070794	0.449925	-6.47064	6.35282	2.63886e-07	0.025012	RRP15
cg13784855	-0.41726	-5.78178	-6.11937	5.34698e-07	0.025012	PVT1
cg17091793	-0.409245	-5.44913	-6.14865	4.8932e-07	0.025012	FNDC3A
cg18709313	-0.457983	1.2472	-6.14161	4.99859e-07	0.025012	BC038465
ch.3.2442921F	-0.565675	-4.90322	-6.23958	3.71579e-07	0.025012	HEG1
cg03226203	0.31521	2.72231	5.97384	8.31369e-07	0.030493	PLEC
cg20305005	-0.374645	2.59604	-6.01142	7.41765e-07	0.030493	SCN2A
cg25729716	0.349389	3.98501	5.95919	8.6916e-07	0.030493	CD79B
cg06411724	0.608879	-5.49737	5.90297	1.03095e-06	0.0328727	MEOX2
cg25703567	-0.351207	-1.79159	-5.88368	1.09315e-06	0.0328727	IL17F
cg01044331	-0.359097	-4.67614	-5.84201	1.24068e-06	0.0333108	FKBP4
cg03604417	0.39695	-5.20239	5.83537	1.26597e-06	0.0333108	NTNG2
cg04813693	0.399951	4.04225	5.73061	1.74054e-06	0.0339784	RIMS1
cg05638165	0.350871	4.85005	5.72405	1.77559e-06	0.0339784	KIAA1614
cg13754259	0.644351	-0.387089	5.77899	1.50252e-06	0.0339784	NKX2-3
cg18446044	-0.425195	-5.45349	-5.76105	1.58672e-06	0.0339784	TNKS1BP1
cg20659941	-0.423853	2.61953	-5.75127	1.63463e-06	0.0339784	NEDD4L
cg27165456	-0.348361	-2.61168	-5.73041	1.74162e-06	0.0339784	ELFN1
cg12345672	0.416455	-6.09616	5.68917	1.97424e-06	0.0361373	LRRC4
cg16013966	0.394671	-4.53268	5.66536	2.12242e-06	0.0372308	EML3
cg01573766	-0.361234	-5.5879	-5.61026	2.50949e-06	0.0384066	TBCE
cg06986537	0.430637	1.9957	5.57732	2.77385e-06	0.0384066	GPR180
cg16639691	-0.393034	0.516609	-5.641	2.28563e-06	0.0384066	PRHOXNB
cg16843994	0.404315	2.5745	5.57627	2.78276e-06	0.0384066	LOC727982
cg19460950	-0.33515	0.905355	-5.57096	2.82804e-06	0.0384066	PDE6A
cg23075568	-0.350575	-4.62384	-5.60007	2.58851e-06	0.0384066	CORO2A
cg27552584	-0.372773	0.433795	-5.58893	2.67763e-06	0.0384066	CHD5
cg19176072	0.471836	4.79307	5.53433	3.16114e-06	0.0403285	ADAM8
cg22263420	0.364735	4.26772	5.53751	3.13074e-06	0.0403285	FADS6
cg08028295	-0.460699	-4.45767	-5.50162	3.49166e-06	0.043235	CDC42BPG
cg01644741	-0.366223	-2.72238	-5.48105	3.71696e-06	0.0434678	SNORD12B
cg20988589	-0.488929	-2.30148	-5.48858	3.63278e-06	0.0434678	DUSP19
cg22583444	-0.46213	3.94906	-5.45131	4.06851e-06	0.0450748	MRI1
cg23223742	0.339309	-7.35418	5.45188	4.0615e-06	0.0450748	EFR3B
cg01245356	-0.390337	-3.42556	-5.43675	4.25271e-06	0.0459074	DNAJC8
cg02294280	-0.480997	-5.36583	-5.35043	5.52788e-06	0.0474457	UBE2I
cg02622542	0.348439	4.2868	5.3691	5.22303e-06	0.0474457	VPS8
cg03072984	-0.510089	-5.21653	-5.33462	5.79966e-06	0.0474457	RFX4
cg03333286	-0.298366	-3.24185	-5.33377	5.81463e-06	0.0474457	FAM155A
cg05612346	-0.391301	4.22908	-5.33704	5.75731e-06	0.0474457	KCNC1
cg08672677	-0.487864	-5.39975	-5.3312	5.86027e-06	0.0474457	MRPS23
cg09902130	0.318088	-6.10736	5.38276	5.01077e-06	0.0474457	CD6
cg11353593	-0.305564	5.26405	-5.3777	5.08841e-06	0.0474457	LOC400456
cg13324103	-0.550061	-4.73335	-5.3724	5.17097e-06	0.0474457	SVIL
cg18394557	0.285515	4.39573	5.35258	5.49185e-06	0.0474457	CAMKK1
cg18553939	0.447206	-7.41843	5.39645	4.80665e-06	0.0474457	TMED2
cg20862283	0.574816	1.47109	5.4054	4.67772e-06	0.0474457	BC032407
cg21232844	0.360479	4.5264	5.38485	4.97908e-06	0.0474457	LRMP

## Sheet: M7d_vs_M10h
ID	logFC	AveExpr	t	P-Value	adj.P-Value	Closest_TSS_gene_name
cg07026010	-0.541144	3.6302	-6.87462	5.50715e-08	0.0231851	NUDCD3
